# Supplementary material for: Genome-Wide Association Study and Genomic Prediction of Fusarium Wilt Resistance in Common Bean Core Collection
Source: Int J Mol Sci. 2023 Oct 18;24(20):15300. doi: 10.3390/ijms242015300 (PMC10607830; doi:10.3390/ijms242015300)
Supplement: Supplementary file 1 [file ijms-24-15300-s001.zip]

Archive with 2 entries (2 files):
- Supplementary fig S1-S8.pdf
- Supplementary_Tables.xlsx
