# Supplementary material for: Genome-Wide Association Study and Genomic Prediction of Fusarium Wilt Resistance in Common Bean Core Collection
Source: Int J Mol Sci. 2023 Oct 18;24(20):15300. doi: 10.3390/ijms242015300 (PMC10607830; doi:10.3390/ijms242015300)
Supplement: Supplementary file 1 [file ijms-24-15300-s001.zip › Supplementary_Tables.xlsx]

## Sheet: Table S1
Supplementary TABLE S1 | 157 USDA common bean accession ID, name, and origin (country and city), cluster, and their Fusarium wilt resistance scale
Accession	PI_name	Origin.country	2 Cluster	Race1_2006_ disease_rate	Race4_2006_ disease_rate
PI152208	G107	Bolivia	Q2	5.8	8.7
PI260418	PV-3	Bolivia	Q2	3	9
PI387865	W-941d	Bolivia	Q2	2.7	5
PI387866	W-941e	Bolivia	Q2	6.3	8
PI151407	No. 31	Colombia	Q1	8	8
PI207127	Moro	Colombia	Q2	8	9
PI207136	Chileno	Colombia	Q2	8	8.3
PI207148	Estrada Rosado	Colombia	Q2	9	7.3
PI207154	Liberano L-10	Colombia	Q2	7.7	6.3
PI207165	No. 39	Colombia	Q2	7.7
PI207182	G918	Colombia	Q1	9	6.3
PI207186	Matahambre Negro	Colombia	Q1	8.3	6.6
PI207193	Pinck	Colombia	Q1	7.4	8.7
PI207203	B.1213	Colombia	Q2	9	8.3
PI207207	Z-#4	Colombia	Q2	6.8	2.7
PI207216	Sangretoro	Colombia	Q1	6	4
PI207279	Chiapas 36-3	Colombia	Q1	3	7
PI207300	Guanajuato 43-3	Colombia	Q2	9	4.7
PI207336	Jalisco 31-1	Colombia	Q1	2.3	3.7
PI207389	Queretaro 7-5	Colombia	Q1	8	7.7
PI207420	Guarzo Rojo	Colombia	Q1	8.7	8.7
PI207428	Revoltura	Colombia	Q2	8	8
PI207443	Matahambre	Colombia	Q1	8	7
PI282016	Algarrobeno	Colombia	Q2	6.3	8
PI313572	Antioquia 12	Colombia	Q1	3	4
PI313583	Atlantico 6	Colombia	Q1	6.3	4.3
PI313592	Boyaca 101	Colombia	Q1	8.3	8.7
PI313597	Cauca 36	Colombia	Q2	9	8.7
PI313598	Cauca 38	Colombia	Q2	2.7	4.3
PI313608	Cundinamarca 116	Colombia	Q1	8.6	9
PI313613	Cundinamarca 146	Colombia	Q2	9	9
PI313633	Narino 47	Colombia	Q2	9	7
PI313636	Santandar del Norte 3	Colombia	Q1	7	6.3
PI415975	CO8530-A-D	Colombia	Q1	7	6.3
PI415986	Frijol	Colombia	Q2	9	8.7
PI430167	Frijol fojo	Colombia	Q1	7	4
PI209482	G16837	Costa Rica	Q1	2	1
PI209486	G1361	Costa Rica	Q2	6.7	4
PI209491	G18800	Costa Rica	Q1	9	8.3
PI209498	G1363	Costa Rica	Q2	1.7	6.3
PI308894	Col. No. 4	Costa Rica	Q2	9	8.3
PI308898	Line 7	Costa Rica	Q1	3	3.3
PI308908	Criollo blanco No. 2	Costa Rica	Q1	3	1
PI309823	Col. No. 23, sel. #3	Costa Rica	Q1	5.5	9
PI309825	Col. No. 23, sel. #5	Costa Rica	Q1	6.6	8.3
PI309827	Col. No. 23, sel. #7	Costa Rica	Q1	7	7.7
PI309830	Col. No. 23, sel. #10	Costa Rica	Q1	8.3	9
PI309837	Frijo chileno y colorado	Costa Rica	Q1	8.3	3.3
PI309844	Frijol amarillo carne	Costa Rica	Q1	3.7	4
PI309845	Col. No. 20670, lot #1	Costa Rica	Q1	8.3	7.3
PI309857	Col. No. 20670, lot #13	Costa Rica	Q1	7	5.3
PI309877	Col. No. 20670, lot #33	Costa Rica	Q1	1.4	2.3
PI345576	N.E.P. White-1	Costa Rica	Q1	5	5
PI152311	Blanco Torta	Ecuador	Q2	7	3.7
PI241794	G1441	Ecuador	Q2	6	6.5
PI299019	Amarillo	Ecuador	Q2	8	7.7
PI313658	Col. No. 5	Ecuador	Q2	9	8
PI313665	Col. No. 66	Ecuador	Q2	8	7
PI313667	Col. No. 71	Ecuador	Q2	6.7	8.3
PI313671	Col. No. 90	Ecuador	Q2	9	9
PI313693	Col. No.	Ecuador	Q1	6.3	3
PI355419	SAM 2670	Ecuador	Q1	9	7.7
PI415887	E8450	Ecuador	Q2	5.3	7
PI415900	E8465-A and B	Ecuador	Q2	9	9
PI415906	E8474-A and B	Ecuador	Q2	9	6.3
PI415913	E8481	Ecuador	Q2	9	7.7
PI415936	E8507	Ecuador	Q2	6.7	4.3
PI533363	E7893	Ecuador	Q2	8.3	8.3
PI533577	E7877-A-18	Ecuador	Q1	8.3	9
PI533584	E7934-1	Ecuador	Q1	7	7
PI557483	DE-3	Ecuador	Q1	8.7	8
PI197031	G803	El Salvador	Q1	8.3	8.7
PI297295	Sangre de Toro	El Salvador	Q2	8.3	8
PI304110	Hondureno Blanco	El Salvador	Q1	8	9
PI304113	G18907	El Salvador	Q1	6.3	7.3
PI307788	S-219-R	El Salvador	Q1	7	2.5
PI307790	G1724	El Salvador	Q1	9	9
PI307791	G1169	El Salvador	Q1	7	9
PI307808	G2182	El Salvador	Q2	5.7	5
PI307810	G1734	El Salvador	Q1	7.4	6
PI307816	G2184	El Salvador	Q1	7	8.3
PI307820	G1739	El Salvador	Q1	6.5	8.3
PI307823	S-300-R	El Salvador	Q1	7.4	9
PI311794	Tineco rojo	El Salvador	Q1	8.3	6.7
PI181996	G684	Guatemala	Q1	6.7	3.7
PI182000	No. 5	Guatemala	Q1	7.5	9
PI182004	No. 9	Guatemala	Q2	5.7	7.3
PI189016	Kak tsin ubul	Guatemala	Q1	7	3.7
PI189407	Rey Mundo	Guatemala	Q1	6	5.7
PI189408	G739	Guatemala	Q2	8.5	4.7
PI190078	O&#39;ez Tsinap&#39;ul	Guatemala	Q1	6.3	9
PI194574	G778	Guatemala	Q1	7	7.3
PI195402	No. 2777	Guatemala	Q1	9	7.8
PI195801	No. 2803	Guatemala	Q1	7.7	6.7
PI200967	G18756	Guatemala	Q1	7	4.7
PI201004	G1256	Guatemala	Q1	8.7	8.3
PI310660	G1946	Guatemala	Q1	8.6	6.3
PI310663	G16286	Guatemala	Q1	4	5.3
PI310668	G1951	Guatemala	Q1	9	7.7
PI310674	G1957	Guatemala	Q1	8.3	8
PI310690	G1970	Guatemala	Q1	9	9
PI310726	Xucu mama	Guatemala	Q1	9	8
PI310761	G2022	Guatemala	Q1	2.5	9
PI310778	G2031	Guatemala	Q1	5	1
PI311843	Frijol de gato	Guatemala	Q1	1.7
PI311853	Colorado del suelo	Guatemala	Q1	1	8.7
PI343950		Guatemala	Q1	7.3
PI451885		Guatemala	Q1	9	7
PI451889		Guatemala	Q1	7.8	8.7
PI451906		Guatemala	Q1	7.7	6.7
PI451917		Guatemala	Q2	6	3
PI451921		Guatemala	Q1	3.7	4.3
PI476751	Frijol colorado	Guatemala	Q1	6.6	6.7
PI533545	G9850	Guatemala	Q1	9	9
PI533561	G9877	Guatemala	Q1	8.5	8.3
PI206223	G1286	Honduras	Q1	9	6
PI310511	Calima	Honduras	Q2	7.3	8.3
PI310556	Maton	Honduras	Q1	6.5	8.3
PI310561	Col. No. 21656	Honduras	Q1	7	5.8
PI310586	Sangre de Toro	Honduras	Q1	8	8.3
PI310599	Balin	Honduras	Q1	5	7.3
PI317027	Col. No. 20718	Honduras	Q2	8.5	9
PI326110	G19217	Honduras	Q1	7.3
PI196463	No. 2939	Nicaragua	Q1	7.7	5.7
PI208774	G949	Nicaragua	Q1	8.3	9
PI288016	Negro Nicaraguense	Nicaragua	Q1	1.3	1.7
PI310818	G2060	Nicaragua	Q1	7.7	4.6
PI310826	G2068	Nicaragua	Q1	6	7.3
PI310828	G2070	Nicaragua	Q1	7.7	8
PI310829	G2071	Nicaragua	Q1	7.5	7.7
PI310836	G2078	Nicaragua	Q1	5.7	5
PI310842	G2084	Nicaragua	Q1	3	2.3
PI310850	Col. No. 21564	Nicaragua	Q1	7.3	8.7
PI310886	Bareno	Nicaragua	Q1	9	8.6
PI310915	Col. No. 21638	Nicaragua	Q1	5.8	8.7
PI399169		Nicaragua	Q2	7.8	9
PI198026	G18753	Peru	Q1	9	9
PI198037	Plomo	Peru	Q1	5.3	8.7
PI269209	Negro	Peru	Q2	8.3	8.3
PI269210	Plomo LM 57	Peru	Q2	7.7	9
PI290990	Diacol Nima	Peru	Q2	4	5.3
PI290995	Canario	Peru	Q2	8.3	7
PI293353	A	Peru	Q2	9	9
PI293355	G18895	Peru	Q2	6	5
PI306200	G18940	Peru	Q2	7.4	3.7
PI313842	Col. No. 19	Peru	Q2	6.3
PI313847	Col. No. 75	Peru	Q1	9	9
PI313850	Col. No. 143	Peru	Q2	9
PI316023	Col. No. G-16915	Peru	Q2	5.3	8
PI415949	P8474-A-D	Peru	Q2	9	8.3
PI415950	G13913	Peru	Q1	7.3	8.3
PI415954	Poroto Blanco Grande	Peru	Q2	8.3	8.7
PI415955	Poroto Blanco Chico	Peru	Q2	5.8	6
PI430210	P8562	Peru	Q1	8.6	7.8
PI510574	Puka Poroto	Peru	Q1	6.7	4
PI511767	120	Peru	Q2	6.7
PI531862	Nunas	Peru	Q1	9	6
Code	Definition
1	no disease symptoms and completely healthy
2	between 0-10% leaf surface area showing disease symptoms
3	10% leaf surface area showing disease symptoms
4	between 10-25% leaf surface showing disease symptoms
5	25% leaf surface area showing disease symptom
6	about one third surface area showing disease
7	50% leaf surface area showing disease symptoms, and severely stunted
8	more than half leaf area diseased, but not dead
9	caused plant death
Correlation between Race 1 and Race 4		r=0.51 (race 1 to race 4)

## Sheet: Table S2.parameter
Supplementary TABLE S2 |Parameter of Fusarium wilt race 1 and race 2 resistance in 157 common bean accessions.
Parameter	Fusarium_race1_rate	Fusarium_race4_rate
No. (N)	157	150
Average (Ȳ)	6.96879	6.82667
Minium (Min)	1	1
Maximum (Max)	9	9
Range	8	8
Standard deviation (SD)	2.00697	2.10467
Standard error (SE)	0.160174	0.171845
Coefficient of variation (CV)	28.7994	30.8301

## Sheet: Table S3_M-race1
Supplementary TABLE S3 | SNP markers associated with Fusarium wilt race 1 resistance based on seven GWAS models and t-test.
SNP	Chr	Position (bp)	-log(P-value) using GAPIT 3				-Log(P-value) in Tassel			R2% in Tassel			LOD	Beneficial_ allele	un_beneficial allele	MAF %	LOD>=4.98
			Blink	FarmCPU	GLM	MLM	SMR	GLM	MLM	SMR	GLM	MLM	t-test
ss715647806_Chr04_1827663	4	1827663	0.753288	3.05751	4.98464	4.84811	4.98464	4.84811	2.78252	11.825	11.494	6.664	3.56537	C	T	17.1975	GLM,t.smr
ss715647808_Chr04_1845589	4	1845589	0.753288	3.05751	4.98464	4.84811	4.98464	4.84811	2.78252	11.825	11.494	6.664	3.56537	C	T	17.1975	GLM,t.smr
ss715649810_Chr04_13397055	4	13397055	0.466202	2.91644	4.86608	4.62573	4.86608	4.62573	1.29774	11.527	10.934	2.525	3.92339	G	A	5.09554	Glm,mlm, t.smr,t.glm>4
ss715650990_Chr04_26314820	4	26314820	0.466202	2.91644	4.86608	4.62573	4.86608	4.62573	1.29774	11.527	10.934	2.525	3.92339	C	T	5.09554	Glm,mlm, t.smr,t.glm>4
ss715650115_Chr04_27464228	4	27464228	0.466202	2.91644	4.86608	4.62573	4.86608	4.62573	1.29774	11.527	10.934	2.525	3.92339	C	T	5.09554	Glm,mlm, t.smr,t.glm>4
ss715650468_Chr04_27690714	4	27690714	0.466202	2.91644	4.86608	4.62573	4.86608	4.62573	1.29774	11.527	10.934	2.525	3.92339	G	A	5.09554	Glm,mlm, t.smr,t.glm>4
ss715649688_Chr04_27781623	4	27781623	0.466202	2.91644	4.86608	4.62573	4.86608	4.62573	1.29774	11.527	10.934	2.525	3.92339	G	A	5.09554	Glm,mlm, t.smr,t.glm>4
ss715647361_Chr04_45301836	4	45301836	8.23832	0.792661	1.65837	1.25727	1.65837	1.25727	2.54061	3.34	2.353	5.959	1.96846	G	A	49.0446	Blink
ss715647824_Chr05_275140	5	275140	2.39904	3.22026	5.03544	4.76947	5.03544	4.76947	2.13136	13.979	13.306	6.583	3.7599	C	T	11.7834	GLM,t.smr
ss715645682_Chr07_517953	7	517953	1.0664	3.04212	5.07393	4.8253	5.07393	4.8253	2.09366	12.049	11.437	4.679	10.0795	G	A	3.18471	GLM,t.smr
ss715645685_Chr07_606814	7	606814	1.0664	3.04212	5.07393	4.8253	5.07393	4.8253	2.09366	12.049	11.437	4.679	10.0795	C	T	3.18471	GLM,t.smr
ss715650143_Chr08_7929135	8	7929135	1.57586	2.75638	4.4242	4.0529	4.4242	4.0529	1.7986	12.392	11.427	5.527	3.9382	G	A	18.7898	Glm,mlm, t.smr,t.glm>4
ss715646092_Chr08_57870335	8	57870335	5.06095	2.15363	3.1304	2.74473	3.1304	2.74473	1.39577	8.936	7.893	4.263	3.20548	G	T	23.2484	Blink
ss715648883_Chr09_22785976	9	22785976	0.0606259	2.55247	4.30527	4.0481	4.30527	4.0481	1.16292	10.109	9.467	2.182	2.73313	C	T	6.36943	Glm,mlm, t.smr,t.glm>4
ss715646055_Chr09_25385192	9	25385192	0.18417	2.52394	4.23244	4.00278	4.23244	4.00278	1.17012	9.924	9.351	2.2	2.5568	C	A	7.00637	Glm,mlm, t.smr,t.glm>4
ss715646367_Chr09_29788600	9	29788600	11.5635	3.29801	5.51738	5.23087	5.51738	5.23087	2.46092	13.155	12.454	5.725	3.42386	C	T	8.28025	Blink,GLM,MLM t.smr,t.glm

## Sheet: Table S4_M-race4
Supplementary TABLE S4 |SNP markers associated with Fusarium wilt race 4 resistance based on seven GWAS models and t-test.
SNP	Chr	Position (bp)	-log(P-value) using GAPIT 3				-Log(P-value) in Tassel			R2% in Tassel			Lod t-test	Beneficial_ allele	un_beneficial _allele	MAF %	LOD>4.98
			Blink	FarmCPU	GLM	MLM	SMR	GLM	MLM	SMR	GLM	MLM
ss715650616_Chr03_32369163	3	32369163	2.53855	4.03138	4.23799	3.69331	3.94455	4.16536	3.19464	11.624	12.267	10.53	3.20884	C	A	18.7898	FarmCPU,Glm,t.Glm>4
ss715647848_Chr03_33503791	3	33503791	2.43829	0.706589	5.21205	2.54597	2.3851	5.07004	2.03668	7.295	14.888	6.666	4.25647	T	C	30.2548	Glm,t.glm
ss715649363_Chr03_35509497	3	35509497	2.77587	2.85491	5.73453	2.34288	5.5928	6.1119	2.09637	16.072	17.466	6.789	4.16413	C	T	15.6051	Glm,t.smr,t.glm
ss715651182_Chr04_11640123	4	11640123	0.236846	0.178587	4.68993	1.76629	5.00864	5.05362	1.66817	12.492	12.648	3.686	4.70135	G	A	4.14013	t.smr,t.glm
ss715648302_Chr04_12157925	4	12157925	0.0106323	0.185539	4.54627	1.67089	4.98113	5.05861	1.66999	12.341	12.576	3.68	4.67702	G	T	3.82166	t.smr,t.glm
ss715648999_Chr04_12447195	4	12447195	0.0106323	0.185539	4.54627	1.67089	4.98113	5.05861	1.66999	12.341	12.576	3.68	4.67702	G	A	3.82166	t.smr,t.glm
ss715649810_Chr04_13397055	4	13397055	0	0	5.77131	2.80983	6.41829	6.69118	2.80688	16.038	16.765	7.069	7.26441	G	A	5.09554	Glm,t.smr,t.glm
ss715650918_Chr04_25245150	4	25245150	0.300621	0.506201	5.21058	2.25515	5.18212	5.04794	1.69702	13.03	12.742	3.851	4.7648	G	A	4.4586	Glm,t.smr,t.glm
ss715650990_Chr04_26314820	4	26314820	3.55345	1.60429	5.77131	2.80983	6.41829	6.69118	2.80688	16.038	16.765	7.069	7.26441	C	T	5.09554	Glm,t.smr,t.glm
ss715650115_Chr04_27464228	4	27464228	0	0	5.77131	2.80983	6.41829	6.69118	2.80688	16.038	16.765	7.069	7.26441	C	T	5.09554	Glm,t.smr,t.glm
ss715650468_Chr04_27690714	4	27690714	0	0	5.77131	2.80983	6.41829	6.69118	2.80688	16.038	16.765	7.069	7.26441	G	A	5.09554	Glm,t.smr,t.glm
ss715649688_Chr04_27781623	4	27781623	0	0	5.77131	2.80983	6.41829	6.69118	2.80688	16.038	16.765	7.069	7.26441	G	A	5.09554	Glm,t.smr,t.glm
ss715649549_Chr04_30141456	4	30141456	0.0106323	0.185539	4.54627	1.67089	4.98113	5.05861	1.66999	12.341	12.576	3.68	4.67702	C	A	3.82166	t.smr,t.glm
ss715650411_Chr05_4808704	5	4808704	0.672119	0.512064	4.68677	2.07079	5.51384	5.24147	2.07109	13.725	13.054	4.841	4.0303	C	A	20.3822	t.smr,t.glm
ss715645397_Chr05_37965834	5	37965834	1.64109	4.76841	5.04326	2.61932	3.57634	4.89963	2.02136	10.599	14.266	6.538	4.44933	C	T	46.4968	Glm
ss715648570_Chr07_48450279	7	48450279	0.0639938	0.0259528	4.98436	1.51406	4.94044	5.06286	1.31292	14.339	14.704	4.199	4.47787	G	A	23.8854	Glm,t.glm
ss715646025_Chr07_48806850	7	48806850	2.04747	0.888869	5.55337	2.13724	5.75878	5.87128	1.93667	16.507	16.841	6.256	4.59235	C	T	18.1529	Glm,t.smr,t.glm
ss715646020_Chr07_48927436	7	48927436	0.311451	0.569093	5.06532	2.07637	2.21968	5.19588	1.83773	6.717	15.06	5.927	3.32312	T	C	35.9873	Glm,t.glm
ss715648883_Chr09_22785976	9	22785976	0.144401	0.306132	4.76996	1.76756	5.15248	5.34579	1.76422	12.788	13.325	3.949	3.68519	C	T	6.36943	t.smr,t.glm
ss715646055_Chr09_25385192	9	25385192	0.130726	0.213798	4.88662	2.00494	5.20693	5.49757	2.00218	12.929	13.718	4.638	3.56123	C	A	7.00637	t.smr,t.glm
ss715645623_Chr09_32650091	9	32650091	5.05053	4.1762	2.85051	2.74523	1.93405	2.70333	2.24872	4.28	6.389	5.489	2.34978	C	T	6.36943	Blink
ss715650855_Chr10_32133091	10	32133091	0.10464	0.0294031	4.82651	1.79825	4.89668	5.07625	1.54212	12.197	12.726	3.369	3.91905	C	T	7.32484	t.glm
ss715647542_Chr11_44755455	11	44755455	2.72351	6.00957	2.39057	2.81124	0.00622881	2.49621	2.83863	0.00021751	5.781	7.177	0.307387	A	G	38.2166	FarmCPU

## Sheet: Table S5.two.races
Supplementary TABLE S5 |Seven SNP markers associated with Fusarium wilt resistance to both race 1 and race 4 based on seven models.
SNP	Chr	Position (bp)	FW race 1							FW race 4
			-log(P-value) using GAPIT 3				-Log(P-value) in Tassel			-log(P-value) using GAPIT 3				-Log(P-value) in Tassel
			Blink	FarmCPU	GLM	MLM	SMR	GLM	MLM	Blink	FarmCPU	GLM	MLM	SMR	GLM	MLM
ss715649810_Chr04_13397055	4	13397055	0.466202	2.91644	4.86608	4.62573	4.86608	4.62573	1.29774	0	0	5.77131	2.80983	6.41829	6.69118	2.80688
ss715650990_Chr04_26314820	4	26314820	0.466202	2.91644	4.86608	4.62573	4.86608	4.62573	1.29774	3.55345	1.60429	5.77131	2.80983	6.41829	6.69118	2.80688
ss715650115_Chr04_27464228	4	27464228	0.466202	2.91644	4.86608	4.62573	4.86608	4.62573	1.29774	0	0	5.77131	2.80983	6.41829	6.69118	2.80688
ss715650468_Chr04_27690714	4	27690714	0.466202	2.91644	4.86608	4.62573	4.86608	4.62573	1.29774	0	0	5.77131	2.80983	6.41829	6.69118	2.80688
ss715649688_Chr04_27781623	4	27781623	0.466202	2.91644	4.86608	4.62573	4.86608	4.62573	1.29774	0	0	5.77131	2.80983	6.41829	6.69118	2.80688
ss715648883_Chr09_22785976	9	22785976	0.0606259	2.55247	4.30527	4.0481	4.30527	4.0481	1.16292	0.144401	0.306132	4.76996	1.76756	5.15248	5.34579	1.76422
ss715646055_Chr09_25385192	9	25385192	0.18417	2.52394	4.23244	4.00278	4.23244	4.00278	1.17012	0.130726	0.213798	4.88662	2.00494	5.20693	5.49757	2.00218

## Sheet: Table S6.gene
Supplementary TABLE S6 | 153 genes located at within 50 kb distance from the associated SNP markers for Fusarium wilt resistance
SNP	Chromosome	Position	FW Race	Genes located at 50 Kb distance from the SNP marker
ss715647806_Chr04_1827663	4	1827663	Race 1	Phvul.004G016466	Phvul.004G016532	Phvul.004G016600	Phvul.004G016700	Phvul.004G016800	Phvul.004G016900	Phvul.004G017000	Phvul.004G017100	Phvul.004G017200
ss715647808_Chr04_1845589	4	1845589		Phvul.004G016532	Phvul.004G016600	Phvul.004G016700	Phvul.004G016800	Phvul.004G016900	Phvul.004G017000	Phvul.004G017100	Phvul.004G017200	Phvul.004G017300
ss715649810_Chr04_13397055	4	13397055		Phvul.004G076600	Phvul.004G076700	Phvul.004G076800	Phvul.004G076900
ss715650990_Chr04_26314820	4	26314820
ss715650115_Chr04_27464228	4	27464228
ss715650468_Chr04_27690714	4	27690714		Phvul.004G085100
ss715649688_Chr04_27781623	4	27781623
ss715647361_Chr04_45301836	4	45301836		Phvul.004G150600	Phvul.004G150700	Phvul.004G150800	Phvul.004G150900	Phvul.004G151000	Phvul.004G151100	Phvul.004G151200	Phvul.004G151300	Phvul.004G151400
ss715647824_Chr05_275140	5	275140		Phvul.005G002700	Phvul.005G002800	Phvul.005G002900	Phvul.005G003000	Phvul.005G003100	Phvul.005G003200	Phvul.005G003300	Phvul.005G003400	Phvul.005G003500
ss715645682_Chr07_517953	7	517953		Phvul.007G006400	Phvul.007G006500	Phvul.007G006600	Phvul.007G006700	Phvul.007G006800	Phvul.007G006900	Phvul.007G007000	Phvul.007G007100	Phvul.007G007200	Phvul.007G007300	Phvul.007G007400	Phvul.007G007500	Phvul.007G007600	Phvul.007G007700	Phvul.007G007800	Phvul.007G007900
ss715645685_Chr07_606814	7	606814		Phvul.007G007800	Phvul.007G007900	Phvul.007G008000	Phvul.007G008100	Phvul.007G008200	Phvul.007G008300	Phvul.007G008400	Phvul.007G008500	Phvul.007G008600	Phvul.007G008700	Phvul.007G008800	Phvul.007G008900	Phvul.007G009000
ss715650143_Chr08_7929135	8	7929135		Phvul.008G081100	Phvul.008G081200	Phvul.008G081300	Phvul.008G081400	Phvul.008G081500	Phvul.008G081600	Phvul.008G081700	Phvul.008G081800	Phvul.008G081900
ss715646092_Chr08_57870335	8	57870335		Phvul.008G228200	Phvul.008G228300	Phvul.008G228400	Phvul.008G228500	Phvul.008G228600	Phvul.008G228700	Phvul.008G228714	Phvul.008G228814
ss715648883_Chr09_22785976	9	22785976		Phvul.009G153400	Phvul.009G153500	Phvul.009G153600	Phvul.009G153700	Phvul.009G153800	Phvul.009G153900
ss715646055_Chr09_25385192	9	25385192		Phvul.009G170200	Phvul.009G170300	Phvul.009G170400	Phvul.009G170500	Phvul.009G170600	Phvul.009G170700
ss715646367_Chr09_29788600	9	29788600		Phvul.009G195600	Phvul.009G195700	Phvul.009G195800	Phvul.009G195900	Phvul.009G196000	Phvul.009G196100	Phvul.009G196200
ss715650616_Chr03_32369163	3	32369163	Race 4	Phvul.003G129300	Phvul.003G129400	Phvul.003G129500	Phvul.003G129600
ss715647848_Chr03_33503791	3	33503791		Phvul.003G136700	Phvul.003G136800	Phvul.003G136900	Phvul.003G137000	Phvul.003G137100	Phvul.003G137200
ss715649363_Chr03_35509497	3	35509497		Phvul.003G145400	Phvul.003G145500	Phvul.003G145600	Phvul.003G145700	Phvul.003G145800	Phvul.003G145900	Phvul.003G146000	Phvul.003G146100
ss715651182_Chr04_11640123	4	11640123		Phvul.004G072100
ss715648302_Chr04_12157925	4	12157925		Phvul.004G073800	Phvul.004G073900	Phvul.004G074000
ss715648999_Chr04_12447195	4	12447195		Phvul.004G073600
ss715649810_Chr04_13397055	4	13397055		Phvul.004G076600	Phvul.004G076700	Phvul.004G076800	Phvul.004G076900
ss715650918_Chr04_25245150	4	25245150		Phvul.004G090700
ss715650990_Chr04_26314820	4	26314820
ss715650115_Chr04_27464228	4	27464228
ss715650468_Chr04_27690714	4	27690714		Phvul.004G085100
ss715649688_Chr04_27781623	4	27781623
ss715649549_Chr04_30141456	4	30141456		Phvul.004G098000	Phvul.004G098100
ss715650411_Chr05_4808704	5	4808704		Phvul.005G045000	Phvul.005G045100	Phvul.005G045200	Phvul.005G045300	Phvul.005G045400	Phvul.005G045433	Phvul.005G045466	Phvul.005G045500
ss715645397_Chr05_37965834	5	37965834		Phvul.005G137100	Phvul.005G137200	Phvul.005G137300	Phvul.005G137400	Phvul.005G137500	Phvul.005G137600	Phvul.005G137700
ss715648570_Chr07_48450279	7	48450279
ss715646025_Chr07_48806850	7	48806850
ss715646020_Chr07_48927436	7	48927436
ss715648883_Chr09_22785976	9	22785976		Phvul.009G153400	Phvul.009G153500	Phvul.009G153600	Phvul.009G153700	Phvul.009G153800	Phvul.009G153900
ss715646055_Chr09_25385192	9	25385192		Phvul.009G170200	Phvul.009G170300	Phvul.009G170400	Phvul.009G170500	Phvul.009G170600	Phvul.009G170700
ss715645623_Chr09_32650091	9	32650091		Phvul.009G216200	Phvul.009G216300	Phvul.009G216400	Phvul.009G216500	Phvul.009G216600	Phvul.009G216700	Phvul.009G216800	Phvul.009G216900	Phvul.009G217000
ss715650855_Chr10_32133091	10	32133091		Phvul.010G071600	Phvul.010G071700	Phvul.010G071766	Phvul.010G071832
ss715647542_Chr11_44755455	11	44755455		Phvul.011G156900	Phvul.011G157000	Phvul.011G157100
Gene	Chrom	start	end	Human-Readable-Description
Phvul.003G129300	3	32322094	32330360	Pectin lyase-like superfamily protein
Phvul.003G129400	3	32362269	32364947	Leucine-rich repeat protein kinase family protein
Phvul.003G129500	3	32402437	32405700
Phvul.003G129600	3	32407049	32408110
Phvul.003G136700	3	33476582	33482821	CwfJ-like family protein / zinc finger (CCCH-type) family protein
Phvul.003G136800	3	33485775	33487936
Phvul.003G136900	3	33494705	33496793	polyamine oxidase 5
Phvul.003G137000	3	33513592	33519221	beta galactosidase 1
Phvul.003G137100	3	33532984	33534830	GATA type zinc finger transcription factor family protein
Phvul.003G137200	3	33537061	33540044
Phvul.003G145400	3	35464054	35469440	P450 reductase 2
Phvul.003G145500	3	35478205	35480924	small nuclear ribonucleoprotein F
Phvul.003G145600	3	35494554	35496021	indole-3-acetic acid inducible 33
Phvul.003G145700	3	35500606	35506233	Haloacid dehalogenase-like hydrolase (HAD) superfamily protein
Phvul.003G145800	3	35512265	35515206	Haloacid dehalogenase-like hydrolase (HAD) superfamily protein
Phvul.003G145900	3	35523773	35524487	Histone superfamily protein
Phvul.003G146000	3	35535669	35537194
Phvul.003G146100	3	35556334	35558944
Phvul.004G016466	4	1779848	1780799	F-box/RNI-like superfamily protein
Phvul.004G016532	4	1795047	1799504	NB-ARC domain-containing disease resistance protein
Phvul.004G016600	4	1815378	1820596	F-box/RNI-like/FBD-like domains-containing protein
Phvul.004G016700	4	1834565	1836925
Phvul.004G016800	4	1839577	1845525	HD domain-containing metal-dependent phosphohydrolase family protein
Phvul.004G016900	4	1848712	1853596	Protein kinase superfamily protein
Phvul.004G017000	4	1854914	1859100	cyclophilin 38
Phvul.004G017100	4	1861229	1862966	Nodulin MtN3 family protein
Phvul.004G017200	4	1871389	1873147	Nodulin MtN3 family protein
Phvul.004G017300	4	1878844	1880098	Nodulin MtN3 family protein
Phvul.004G072100	4	11611146	11613363	TCP family transcription factor
Phvul.004G073600	4	12417200	12418415	carboxyesterase 18
Phvul.004G073800	4	12120861	12125482	20S proteasome alpha subunit G1
Phvul.004G073900	4	12159333	12172638	Polynucleotidyl transferase, ribonuclease H fold protein with HRDC domain
Phvul.004G074000	4	12191403	12207454	potassium channel tetramerisation domain-containing protein / pentapeptide repeat-containing protein
Phvul.004G076600	4	13353265	13356554	C2 calcium/lipid-binding plant phosphoribosyltransferase family protein
Phvul.004G076700	4	13382482	13383049	Low temperature and salt responsive protein family
Phvul.004G076800	4	13392465	13394450	Tryptophan/tyrosine permease
Phvul.004G076900	4	13445011	13447094	Arabidopsis NAC domain containing protein 87
Phvul.004G085100	4	27703506	27706463	sucrose-proton symporter 2
Phvul.004G090700	4	25237935	25242926	Nucleotide-sugar transporter family protein
Phvul.004G098000	4	30121250	30123046	extensin 3
Phvul.004G098100	4	30148395	30149867	Pectin lyase-like superfamily protein
Phvul.004G150600	4	45265768	45269527	Auxin efflux carrier family protein
Phvul.004G150700	4	45274947	45276477
Phvul.004G150800	4	45283246	45285804	Calcium-dependent lipid-binding (CaLB domain) family protein
Phvul.004G150900	4	45286729	45292805	Glutathione S-transferase family protein
Phvul.004G151000	4	45294720	45295115	ribulose-bisphosphate carboxylases
Phvul.004G151100	4	45295935	45302841	zinc finger (Ran-binding) family protein
Phvul.004G151200	4	45306287	45312127	MAP kinase 9
Phvul.004G151300	4	45322272	45327596	high mobility group A5
Phvul.004G151400	4	45342166	45352942	protein tyrosine kinase family protein
Phvul.005G002700	5	223676	228389	Galactose-binding protein
Phvul.005G002800	5	230407	233201
Phvul.005G002900	5	236822	240681	Far-red impaired responsive (FAR1) family protein
Phvul.005G003000	5	241379	246484
Phvul.005G003100	5	249821	253138	cellulase 3
Phvul.005G003200	5	253797	256387
Phvul.005G003300	5	260015	264823	KCBP-interacting protein kinase
Phvul.005G003400	5	276370	278458	SNARE-like superfamily protein
Phvul.005G003500	5	283495	291125	RNA-binding KH domain-containing protein
Phvul.005G045000	5	4760328	4763835	Protein of Unknown Function (DUF239)
Phvul.005G045100	5	4768172	4769125	Bifunctional inhibitor/lipid-transfer protein/seed storage 2S albumin superfamily protein
Phvul.005G045200	5	4786077	4786782
Phvul.005G045300	5	4799870	4802794	beta-hexosaminidase 2
Phvul.005G045400	5	4810890	4813123	P-loop containing nucleoside triphosphate hydrolases superfamily protein
Phvul.005G045433	5	4817453	4818480	Cyclin family protein
Phvul.005G045466	5	4820306	4820663
Phvul.005G045500	5	4842929	4846406	Eukaryotic aspartyl protease family protein
Phvul.005G137100	5	37928297	37930675	PDI-like 5-1
Phvul.005G137200	5	37936692	37939102	RmlC-like cupins superfamily protein
Phvul.005G137300	5	37947461	37949314	LOB domain-containing protein 11
Phvul.005G137400	5	37959124	37963889	carbamoyl phosphate synthetase B
Phvul.005G137500	5	37968869	37973161	tetraspanin3
Phvul.005G137600	5	37985981	37992069	ROP interactive partner 5
Phvul.005G137700	5	37995999	37997749	Dof-type zinc finger DNA-binding family protein
Phvul.007G006400	7	469795	474509	10-formyltetrahydrofolate synthetase
Phvul.007G006500	7	476896	480180	Plant protein of unknown function (DUF828)
Phvul.007G006600	7	481606	486094	Transketolase
Phvul.007G006700	7	487412	492449	cytochrome c oxidase 10
Phvul.007G006800	7	495311	497113
Phvul.007G006900	7	501796	502635	hapless 8
Phvul.007G007000	7	508130	509915	hapless 8
Phvul.007G007100	7	512875	516186	Nitrilase/cyanide hydratase and apolipoprotein N-acyltransferase family protein
Phvul.007G007200	7	517041	521182
Phvul.007G007300	7	525738	529830	CLP-similar protein 3
Phvul.007G007400	7	538867	543155	LisH/CRA/RING-U-box domains-containing protein
Phvul.007G007500	7	544658	545080
Phvul.007G007600	7	546863	547319
Phvul.007G007700	7	554731	555300
Phvul.007G007800	7	556992	563486	SET domain-containing protein
Phvul.007G007900	7	567040	572897
Phvul.007G008000	7	574037	577744	NFU domain protein 4
Phvul.007G008100	7	581082	591150	SAC3/GANP/Nin1/mts3/eIF-3 p25 family
Phvul.007G008200	7	592430	594703	ABC-2 type transporter family protein
Phvul.007G008300	7	601126	604961	Pre-mRNA-splicing factor 3
Phvul.007G008400	7	607208	609910	Peroxidase superfamily protein
Phvul.007G008500	7	612607	614403	Chalcone-flavanone isomerase family protein
Phvul.007G008600	7	616509	618799	Chalcone-flavanone isomerase family protein
Phvul.007G008700	7	623768	635464
Phvul.007G008800	7	637987	639284
Phvul.007G008900	7	643030	647444	Ankyrin repeat family protein
Phvul.007G009000	7	649915	654480	Protein phosphatase 2C family protein
Phvul.008G081100	8	7875834	7879598	alpha-galactosidase 1
Phvul.008G081200	8	7889494	7892268	Glycosyl hydrolase superfamily protein
Phvul.008G081300	8	7892536	7897123	Protein kinase superfamily protein
Phvul.008G081400	8	7898197	7903419	serine/threonine protein kinase 2
Phvul.008G081500	8	7904967	7909516
Phvul.008G081600	8	7909928	7911059
Phvul.008G081700	8	7934318	7946784	aminophospholipid ATPase 1
Phvul.008G081800	8	7958481	7960279	WRKY DNA-binding protein 70
Phvul.008G081900	8	7964394	7967774
Phvul.008G228200	8	57817776	57823717	Surfeit locus protein 2 (SURF2)
Phvul.008G228300	8	57827987	57830147
Phvul.008G228400	8	57863437	57866783	ROP guanine nucleotide exchange factor 5
Phvul.008G228500	8	57867269	57871407	Protein of Unknown Function (DUF239)
Phvul.008G228600	8	57872739	57883154	Protein of Unknown Function (DUF239)
Phvul.008G228700	8	57906055	57910838	subtilase family protein
Phvul.008G228714	8	57886900	57892058	Subtilase family protein
Phvul.008G228814	8	57918425	57923452	Subtilisin-like serine endopeptidase family protein
Phvul.009G153400	9	22736939	22743113	Glycosyl hydrolases family 31 protein
Phvul.009G153500	9	22764647	22770429
Phvul.009G153600	9	22783004	22790439	amino acid permease 2
Phvul.009G153700	9	22809287	22815644	amino acid permease 2
Phvul.009G153800	9	22815762	22823793	Chaperone DnaJ-domain superfamily protein
Phvul.009G153900	9	22830904	22837822	Regulator of chromosome condensation (RCC1) family protein
Phvul.009G170200	9	25336620	25338004
Phvul.009G170300	9	25345519	25345870
Phvul.009G170400	9	25364535	25369412	AAA-type ATPase family protein
Phvul.009G170500	9	25412713	25415468	Pectin lyase-like superfamily protein
Phvul.009G170600	9	25428494	25430704	BTB and TAZ domain protein 1
Phvul.009G170700	9	25433736	25435209	peptidemethionine sulfoxide reductase 2
Phvul.009G195600	9	29736630	29756516	Tetratricopeptide repeat (TPR)-like superfamily protein
Phvul.009G195700	9	29742337	29742605
Phvul.009G195800	9	29756090	29756976
Phvul.009G195900	9	29776401	29778968	Leucine-rich repeat protein kinase family protein
Phvul.009G196000	9	29804374	29810947	serine carboxypeptidase-like 29
Phvul.009G196100	9	29819184	29822632
Phvul.009G196200	9	29827564	29830272	Protein of unknown function, DUF593
Phvul.009G216200	9	32612515	32616827	inositol transporter 2
Phvul.009G216300	9	32621721	32624571	Tetratricopeptide repeat (TPR)-like superfamily protein
Phvul.009G216400	9	32627625	32629139	photosystem I subunit K
Phvul.009G216500	9	32631124	32649380	binding;RNA binding
Phvul.009G216600	9	32653445	32653902	Beta-1,3-N-Acetylglucosaminyltransferase family protein
Phvul.009G216700	9	32656122	32656575	Beta-1,3-N-Acetylglucosaminyltransferase family protein
Phvul.009G216800	9	32662225	32678622	cation-chloride co-transporter 1
Phvul.009G216900	9	32681532	32685769	Phototropic-responsive NPH3 family protein
Phvul.009G217000	9	32697811	32705380	Protein of unknown function (DUF630 and DUF632)
Phvul.010G071600	10	32084775	32088147	Polynucleotidyl transferase, ribonuclease H-like superfamily protein
Phvul.010G071700	10	32116935	32119580
Phvul.010G071766	10	32132142	32138589	Nucleotidyltransferase family protein
Phvul.010G071832	10	32139093	32143458	Nucleotidyltransferase family protein
Phvul.011G156900	11	44715509	44718301	TEOSINTE BRANCHED 1, cycloidea and PCF transcription factor 3
Phvul.011G157000	11	44720276	44723550	IQ-domain 10
Phvul.011G157100	11	44782380	44784274

## Sheet: Table S7.GP
Supplementary TABLE S7 | Prediction accuracy (PA) for Fusarium wilt resistance to race 1 and race 4, respectively with three different SNP sets with five genomic prediction (GP) models
Fusarium wilt	SNP_set	r100_value						SE
		rrBLUP	BA	BB	BL	BRR	Mean	rrBLUP	BA	BB	BL	BRR	Mean
race 1	m32	0.39694	0.472691	0.418545	0.472778	0.472778	0.446746	0.0174912	0.0193652	0.0171227	0.0193437	0.0193437	0.0185333
	r32	0.00659836	0.112878	0.142063	0.106117	0.113859	0.0963029	0.0152578	0.0166846	0.0139149	0.015484	0.0183747	0.0159432
	4740SNP	0.280414	0.282031	0.263148	0.265817	0.288508	0.275984	0.015664	0.0192449	0.0208771	0.0203869	0.0197403	0.0191827
race 4	m32	0.546407	0.539887	0.532652	0.53745	0.542092	0.539698	0.013522	0.0163079	0.0156455	0.0154063	0.013553	0.014887
	r32	0.0520062	0.209191	0.145109	0.173217	0.243294	0.164564	0.0158925	0.0166945	0.0209255	0.0180326	0.0161052	0.0175301
	4740SNP	0.329872	0.3314	0.312905	0.336768	0.312101	0.324609	0.020351	0.0176461	0.0170376	0.0167889	0.0198589	0.0183365
